# Supplementary material for: Mechanical circulatory support and intravascular lithotripsy in high-risk patients undergoing percutaneous coronary intervention and transcatheter aortic valve replacement: a case series
Source: Eur Heart J Case Rep. 2021 Dec 7;5(12):ytab498. doi: 10.1093/ehjcr/ytab498 (PMC8759477; doi:10.1093/ehjcr/ytab498)
Supplement: ytab498_Supplementary_Data [file ytab498_Supplementary_Data.zip]

Archive with 3 entries (3 files):
- Video5.mp4
- Slide-Set.pptx
- Video4.mp4
